# Supplementary material for: A Multiple Reaction Monitoring (MRM) Method to Detect Bcr-Abl Kinase Activity in CML Using a Peptide Biosensor
Source: PLoS One. 2013 Feb 20;8(2):e56627. doi: 10.1371/journal.pone.0056627 (PMC3577862; doi:10.1371/journal.pone.0056627)
Supplement: Table S1 — Raw EIC data from MRM analyses is available as Table S1. (ZIP) [file pone.0056627.s002.zip]

Archive with 3 entries (2 files):
- Table S1.csv
- __MACOSX/
- __MACOSX/._Table S1.csv
